# Supplementary material for: Impact of pesticides exposure on Archachatina marginata snails in four Cameroon monomodal rainforest sites
Source: PLoS One. 2024 Mar 4;19(3):e0297369. doi: 10.1371/journal.pone.0297369 (PMC10911591; doi:10.1371/journal.pone.0297369)
Supplement: S1 File — Weight and size of Archachatina marginata snail were taken and then statistically analyzed using Welsh’s One-way Analysis of variance with the p value p≤0.05 (ANOVA). (XLSX) [file pone.0297369.s001.xlsx]

## Sheet: Feuil1
Sample Njombe											Sample socapalm				Sample DIBOMBARI				Sample EBOJE
	sample	weight	size			sample	weight	size			sample	weight	size		sample	weight	size		sample	weight	size		sample	weight	size
A marginata	1	55	8		Achatina f					A marginata	1	34	7	A marginata	1	190	12.5	A marginata	1	178	11		A.F
	2	48	8.5			1	35	8.5			2	151	11.5		2	193	12.5		2	143	10		19	74	11
	3	20	5.5			2	49	8.5			3	116	10		3	199	13		3	193	11.5		20	49	7
	4	34	7.5			3	41	6.5			4	107	10		4	203	12.5		4	138	10
	5	38	7.5			4	50	9.5			5	137	10		5	287	11.5		5	143	10.5
	6	39	7.5			5	53	8.5			6	104	9		6	188	12.5		6	182	11
	7	40	7.5			6					7	62	7		7	159	11		7	164	12
	8	43	7			7					8	29	6		8	181	11.5		8	152	10.5
	9	41	6.5								9	65	8		9	17	5.5		9	185	11
	10	30	6								10	129	10		10	140	11.5		10	164	10.5
	11	45	7								11	51	6		12	92	9		11	174	11
	12	32	6.5								12	51	7		13	136	10		12	119	10
	13	42	7								13	37	6		14	180	11.1		13	112	9.5
	14	36	5.5								14	43	6		15	207	12.7		14	122	9.5
	15	52	7.5								15	22	4		16	96	9		15	74	7.5
	16	37	7.5								16	146	10		17	148	10.5		16	178	11
	17	41	6.5								17	139	11		18	72	8.3		17	156	10.5
	18	31	6.5								18	103	9		19	198	11.7		18	21	5.5
	19	33	6.5								19	126	10.5		20	160	11.5			144.333	10.1389
	20	25	5.5								20	34	7		21	154	10.4			43.3481	1.51275
	21	42	7.5								21	79	8		22	140	10			10.2172	0.356558
	22	32	6.5								22	25	4.5		23	171	12
	23	31	5.5								23	102	8.5		24	160	11		171
	24	29	6								24	44	6		25	203	11.3
	25	29	6								25	52	6.5		26	160	11
	26	30	6.5								26	46	6		27	162	11.3
	27	30	5.5								27	44	6.7		28	56	6.5
	28	36	6.5								28	91	7.5		29	131	10
	29	34	6.5								29	90	9.5		30	126	9.5
	30	22	5.5								30	94	8.5		31	41	6.4
	31	30	5.5								31	119	9.5		32	38	7.1
	32	17	4.5								32	36	5.5
	33	24	5.5								33	48	6.5			148	10.4613
	34	35	5.5								34	21	4.5			59.0491	1.97984
	35	34	6.5								35	47	6			10.4385	0.34999
	36	42	6.5								36	45	6.5
	37	36	7									74.1389	7.64444			8.03259e-08	1.04878e-07
	38	28	5.5									40.3266	1.98126			7.69275e-18	4.48697e-18
mean		34.8158	6.47368									6.72111	0.33021			0.81943	0.553883
std		8.24246	0.884914						Poids (g)	std
SEM		1.3371	0.143552					Njombe	34.8158	1.3371
								Kribi rural	74.1389	6.72111
								Dibombari	148	10.46
				weight	1.16068e-07			Ebodje	144.333	10.2172
				size	0.00145269
									taille (cm)
								Njombe	6.47368	0.143552
								Kribi rural	7.64444	0.33021
								Dibombari	11.3889	0.76729
								Ebodje	10.1389	0.356558
