# Supplementary material for: Impact of pesticides exposure on Archachatina marginata snails in four Cameroon monomodal rainforest sites
Source: PLoS One. 2024 Mar 4;19(3):e0297369. doi: 10.1371/journal.pone.0297369 (PMC10911591; doi:10.1371/journal.pone.0297369)
Supplement: S2 File — Coordinates of the four collection areas were taken by a GPS at night between July to September 2020 using an adaptation of a square kilometer method. (XLSX) [file pone.0297369.s002.xlsx]

## Sheet: Feuil1
njombe								SOCAPALM				EBOJE				DIBOMBARI
QUADRAT	COORDONNEES	NBRE IND						QUADRAT	COORDONNEES	NBRE IND		QUADRAT	COORDONNEES	NBRE IND		QUADRAT	COORDONNEES	NBRE IND
Q1	32N571233E0506691N	1IND						Q1	32N607140E0314984N			Q1	N02°34.077'E009°49.554'			Q1	COORDONNEES NON DETECTABLE	1
Q2	32N571205E0506693N	1IND						Q2	32N607139E0314929N			Q2	N02°34.075E009°49.555'			Q2	COORDONNEES NON DETECTABLE	1
Q3	32N571210E0506693N	1IND						Q3	32N607136E0314873N			Q3	N02°34.080E009°49.555'			Q3	32N575561E0460513N	1
Q4	32N571206E0506695N	1IND						Q4	32N607147E0314877N	2IND		Q4	N02°34.080E009°49.557'			Q4	32N575538E0460507N	1
Q5	32N571199E0506705N	3 IND						Q5	32N607136E0314875N			Q5	N02°34.078'E009°49.557'			Q5	32N575538E0460507N	1
Q6	32N57119600506690N							Q6	32N607133E0314879N			Q6	N02°34.078'E009°49.559'			Q6	32N575510E0460415N	1
Q7	32N571180E0506727N	2IND						Q7	32N607128E0314864N			Q7	N02°34.078'E009°49.558'			Q7	32N575558E0460417N	1
Q8	32N571180E0506728N	1IND						Q8	32N607134E0314819N			Q8	N02°34.078'E009°49.558'			Q8	32N575578E0460388N	1
Q9	32N571208E0506727N	1IND						Q9	32607N137E0314801N			Q9	N02°34.141'E009°49.546'			Q9	32N575599E0460388N	1
Q10	32N571238E0506813N	1IND						Q10	32N607134E0314775N			Q10	N02°34.139'E009°49.547'
Q11	32N571209E0506759N	1IND						Q11	32N607132E0314731N	2IND		Q11	N02°34.134'E009°49.530'
Q12	32N571221E0506737N	1IND						Q12	32N607134E0314660N			Q12	N02°34.183'E009°49.537'
Q13	32N571215E0506728N	1IND						Q13	32N607128E0314627N			Q13	N02°34.183'E009°49.537'
Q14	32N571225E0506710N	1IND						Q14	32N607120E0314591N			Q14	N02°34.183E009°49.537'
Q15	32N571248E0506715N	1IND						Q15	32N607121E0314563N			Q15	N02°34.179E009°49.527'
Q16	32N571252E0506692N	1IND						Q16	32N607124E0314545N
Q17	32N571276E0506674N	2 IND						Q17	32N607123E0314532N
Q18	32N571265E0506662N	1IND						Q18	32N607112E0314524N
Q19	32N571261E0506665N							Q19	32N607114E0314403N
Q20	32N571282E0506697N	2 IND						Q20	32N607145E0314471N
Q21	32N571285E0506680N	1 IND						Q21	32N607146E0314487N
Q22	32N571289E0506672N	2 IND						Q22	32N607138E031458N
Q23	32N571320E0506666N	1 IND						Q23	32N607144E0314578N
Q24	32N571267E0606580N	2 IND						Q24	32N607157E0314781N
Q25	32N571176E0506510N	1IND						Q25	32N607159E0314845N
Q26	32N571172E0506527N	1IND						Q26	32N607150E0314870N
Q27	32N571168E0506506N	1IND						Q27	32N607155E0314873N
Q28	32N571160E0506502N	1IND						Q28	32N607166E0314927N
Q29	32N571268E0506437N	1IND						Q29	32N607146E0314928N
Q30	32N571300E0506417N	1IND						Q30	32N607173E0314950N
Q31	32N571354E0506495N	1IND						Q31	32N607167E0314879N
Q32	32N571405E0506530N	1IND						Q32	32N607387E0314861N
Q33	32N571427E0506510N	1IND						Q33	32N607484E0314879N
Q34	32N571431E0506517N	1IND						Q34	32N607502E0314939N
Q35	32N571436E0506514N	1IND
Q36	32N571458E0506493N	1IND
Q37	32N57146930506487N	1IND
