# Supplementary material for: Impact of pesticides exposure on Archachatina marginata snails in four Cameroon monomodal rainforest sites
Source: PLoS One. 2024 Mar 4;19(3):e0297369. doi: 10.1371/journal.pone.0297369 (PMC10911591; doi:10.1371/journal.pone.0297369)
Supplement: S3 File — Value showed in the table are the mean of measured values coupled with their Standard Error of the Mean (SEM) obtained subsequently the analysis of pesticides peaks coming from the homogenate of collected snails’ soft part by the software of the GC-MS instrument. (XLSX) [file pone.0297369.s003.xlsx]

## Sheet: Feuil1
			Glyphosate					Metalaxyl				Cypermethrin
			R1	R2	Mean	SD	SEM	R1	R2	Mean	SEM	R1	R2	Mean	SD	SEM
		dibombari	0.033	1.467	0.75	1.01399	0.717	ND	ND	ND	#VALUE!	ND	ND	ND	0	0
		Ebodje	0.393	2.017	1.205	1.14834	0.812	ND	ND	ND	#VALUE!	4.193	0.839	2.516	2.37164	1.677
		Njombe	0.697	0.195	0.446	0.354968	0.251	ND	ND	ND	#VALUE!	5.072	0.998	3.035	2.88075	2.037
		Kribi	0.372	0.232	0.302	0.0989949	0.07	ND	ND	ND	#VALUE!	4.88	20.298	12.589	10.9022	7.709
															0.19324
															0.0806842
